# Supplementary material for: Systemic delivery of full-length dystrophin in Duchenne muscular dystrophy mice
Source: Nat Commun. 2024 Jul 21;15:6141. doi: 10.1038/s41467-024-50569-6 (PMC11271493; doi:10.1038/s41467-024-50569-6)
Supplement: Supplementary file 4 — Source Data [file 41467_2024_50569_MOESM4_ESM.xlsx]

## Sheet: Fig 1b
Fig. 1: Design and test of split intein constructs to assemble FL-dystrophin.
(b) Western blotting analysis of dystrophin expression in HEK293 cells transfected with or without the Dys-N, M and C constructs at different molar ratios.
								10F9(N)
								6A9(M)
								Ab15277 (C )
								GAPDH

## Sheet: Fig 2b
Fig. 2: Optimization of split intein constructs to assemble FL-dystrophin.
(b) Western blotting analysis of dystrophin expression in HEK293 cells transfected with or without different versions of Dys-N, M and C constructs at a molar ratio of 4:2:1.
						10F9
						6A9
						Ab15277
						GAPDH

## Sheet: Fig 2c
Fig. 2: Optimization of split intein constructs to assemble FL-dystrophin.
(c) Densitometry quantification of the FL dystrophin band intensity
	FL Ctrl	N1:M1:C1 (n=3)			N1:M2:C2 (n=3)			N1:M2:C3 (n=3)
FL bands Gary value	87.672	0.648	1.522	0.78	19.975	14.6	10.758	29.052	15.036	16.802
GAPDH bands Gary value	96.503	69.713	80.46	72.575	129.995	117.522	123.172	94.689	79.788	73.643
Ratio (FL bands/GAPDH bands)	0.90849	0.00929525	0.0189162	0.0107475	0.15366	0.124232	0.0873413	0.306815	0.188449	0.228155
Ratio (FL bands/FL Ctrl bands, %)	100	1.02315	2.08216	1.18301	16.9138	13.6746	9.6139	33.772	20.7431	25.1136
Mean		1.42944			13.4007			26.5429
Std. Deviation		0.329607			2.11173			3.82839

## Sheet: Fig 2d
Fig. 2: Optimization of split intein constructs to assemble FL-dystrophin.
(d) Densitometry quantification of the ratio of unassembled N versus FL
	N1:M1:C1 (n=3)			N1:M2:C2 (n=3)			N1:M2:C3 (n=3)
FL bands Gary value	1.079	1.949	5.24	42.161	56.055	46.404	59.459	20.984	28.76
N bands Gary value	0.063	0.008	0.003	0.685	1.098	0.345	0.217	0.001	0.205
Ratio (N bands/full-lengh bands)	0.0583874	0.00410467	0.000572519	0.0162472	0.0195879	0.0074347	0.00364957	4.76554e-05	0.00712796
Mean	0.0210215			0.0144233			0.00360839
SEM	0.0187107			0.00362492			0.00204401

## Sheet: Fig 2e
Fig. 2: Optimization of split intein constructs to assemble FL-dystrophin.
(e) Densitometry quantification of the ratio of unassembled M versus FL
	N1:M1:C1 (n=3)			N1:M2:C2 (n=3)			N1:M2:C3 (n=3)
FL bands Gary value	4.279	11.391	9.203	83.802	72.851	93.515	78.801	53.184	47.4
M bands Gary value	0.951	2.599	1.778	3.037	2.141	2.993	1.628	1.171	1.236
Ratio (M bands/full-lengh bands)	0.222248	0.228163	0.193198	0.0362402	0.0293888	0.0320056	0.0206596	0.0220179	0.0260759
Mean	0.214536			0.0325448			0.0229178
SEM	0.0108049			0.00199613			0.00162701

## Sheet: Fig 2f
Fig. 2: Optimization of split intein constructs to assemble FL-dystrophin.
(f) Densitometry quantification of the ratio of unassembled C versus FL
	N1:M1:C1 (n=3)			N1:M2:C2 (n=3)			N1:M2:C3 (n=3)
FL bands Gary value	0.648	1.522	0.78	19.975	14.6	10.758	29.052	15.036	16.802
C bands Gary value	108.3	128.692	97.895	61.476	69.62	79.642	163.07	122.307	144.866
Ratio (C bands/full-lengh bands)	167.13	84.5545	125.506	3.07765	4.76849	7.40305	5.61304	8.13428	8.62195
Mean	125.73			5.08306			7.45642
SEM	23.8376			1.2585			0.932381

## Sheet: Fig 2h
Fig. 2: Optimization of split intein constructs to assemble FL-dystrophin.
(h) Western blotting analysis of dystrophin expression in HEK293 cells transfected with or without different versions of Dys-N, M and C constructs at a molar ratio of 4:2:1.
								10F9
								6A9
								Ab15277
								GAPDH

## Sheet: Fig 2i
Fig. 2: Optimization of split intein constructs to assemble FL-dystrophin.
(i) Densitometry quantification of the FL dystrophin band intensity
	FL Ctrl	N1:M2:C3 (n=3)			N1:M2:C4 (n=3)			N1:M2:C5 (n=3)
FL bands Gary value	38.892	12.543	22.645	14.509	0.329	0.062	0.255	12.937	13.696	9.123
GAPDH bands Gary value	92.145	67.457	86.977	63.711	131.111	101.784	122.539	103.924	120.604	73.476
Ratio (FL bands/GAPDH bands)	0.422074	0.185941	0.260356	0.227731	0.00250932	0.000609133	0.00208097	0.124485	0.113562	0.124163
Ratio (FL bands/FL Ctrl bands, %)	100	44.0541	61.685	53.9554	0.594522	0.144319	0.493035	29.4937	26.9057	29.4174
Mean		53.2315			0.410625			28.6056
SEM		5.10246			0.136338			0.850244

## Sheet: Fig 2j
Fig. 2: Optimization of split intein constructs to assemble FL-dystrophin.
(j) Densitometry quantification of the ratio of unassembled N versus FL
	N1:M2:C3 (n=3)			N1:M2:C4 (n=3)			N1:M2:C5 (n=3)
FL bands Gary value	47.101	42.103	38.102	0.38	0.413	0.188	22.622	23.415	17.591
N bands Gary value	0.03	0.033	0.031	0.059	0.056	0.126	0.03	0.065	0.003
Ratio (N bands/full-lengh bands)	0.000636929	0.000783792	0.000813606	0.155263	0.135593	0.670213	0.00132614	0.002776	0.000170542
Mean	0.000744776			0.320356			0.00142423
SEM	5.46057e-05			0.17502			0.000753728

## Sheet: Fig 2k
Fig. 2: Optimization of split intein constructs to assemble FL-dystrophin.
(k) Densitometry quantification of the ratio of unassembled M versus FL
	N1:M2:C3 (n=3)			N1:M2:C4 (n=3)			N1:M2:C5 (n=3)
FL bands Gary value	55.147	66.874	62.307	3.569	3.18	2.683	38.529	31.948	31.274
M bands Gary value	1.85	1.269	1.316	3.561	4.973	2.78	0.317	0.414	0.336
Ratio (M bands/full-lengh bands)	0.0335467	0.018976	0.0211212	0.997758	1.56384	1.03615	0.00822757	0.0129586	0.0107437
Mean	0.024548			1.19925			0.0106433
SEM	0.00454178			0.18263			0.00136664

[truncated: 64 more sheets: Fig 2l, Fig 2n, Fig 2o, Fig 2p, Fig 2q, Fig 2r, Fig 3c, Fig 3d, Fig 4a, Fig 4b, Fig 4d, Fig 4e, Fig 4f, Fig 5a, Fig 5b, Fig 5c, Fig 5d, Fig 5e, Fig 5f, Fig 5g …]
